# Supplementary material for: Pomegranate Peel and Olive Leaf Extracts to Optimize the Preservation of Fresh Meat: Natural Food Additives to Extend Shelf-Life
Source: Microorganisms. 2024 Jun 27;12(7):1303. doi: 10.3390/microorganisms12071303 (PMC11278528; doi:10.3390/microorganisms12071303)
Supplement: Supplementary file 1 [file microorganisms-12-01303-s001.zip]

Archive with 1 entries (1 files):
- microorganisms-3077877-supplementary.pdf
